# Supplementary material for: Ocean temperature impact on ice shelf extent in the eastern Antarctic Peninsula
Source: Nat Commun. 2019 Jan 18;10:304. doi: 10.1038/s41467-018-08195-6 (PMC6338760; doi:10.1038/s41467-018-08195-6)
Supplement: Supplementary file 4 — Supplementary Software [file 41467_2018_8195_MOESM4_ESM.txt]

! Author : Didier Swingedouw
! Date : 17/09/2018
! Ferret code for Ekman pumping computation
! NB : need of the fast library developped by Patrick Brockman (https://github.com/PBrockmann/fast)

! *** Example of how to launch this script
! go Test @sbx:5 YE 5 3.5 305 -66.5 "/hlim=1950:2017/vlim=-2:2" "/X=`270`:`360`/Y=`-50`:`-80`"

! ******************************
! *********** Script ***********
! ******************************

! *** Initialisation, definition of arguments of the script
cancel data/all ; cancel var/all;  set memory/size=500
def sym Smooth=$1%@sbx:10%
def sym Seas=$2%jja%
def sym LargeX =$3%2%
def sym LargeY =$4%2%
def sym CoorX=$5%142%
def sym CoorY=$6%-66%
def sym Hlim=$7%/hlim=1950:2010%
def sym Region=$8%/X=`142-10`:`142+10`/Y=`-66+10`:`-66-10`%  ! /X=`142-($Large)*10`:`142+($Large)*10`/Y=`-66+($Large)*10`:`-66-($Large)*10`
define axis/T=1871:2010:1/unit=year tnew2
define axis/T=1979:2016:1/unit=year tera

! *** Calcul wind stress 20CR
use "/ccc/store/cont003/gen7403/swingedi/DATA/Instrumental/NOAA_20CR/uwnd_20CRv2_SAIS_187101_201012.nc"
use "/ccc/store/cont003/gen7403/swingedi/DATA/Instrumental/NOAA_20CR/vwnd_20CRv2_SAIS_187101_201012.nc"

Let Drag = 0.0013
let RhoAir = 1.22
let pi = atan(1)*4
let omega = 7.292e-5
let Rho0=1000
let f = sin(y[g=vwnd_($Seas)[d=2]]*pi/180)*omega*2
let WindstressUf = Drag * RhoAir *  uwnd_($Seas)[d=1]^2 / f
let WindstressVf = Drag * RhoAir *  vwnd_($Seas)[d=2]^2 / f

let/title="curl tau/f" curl = ( WindstressVf[x=@ddc]- WindstressUf[y=@ddc])
let/title="Ekman Pumping"/units="m/s" EkmanPumping = (86400*365.25) * curl / rho0 

! *** Calcul wind stress ERAI
use "/ccc/store/cont003/gen7403/swingedi/DATA/Instrumental/ERAI/u10_SAIS_1979_2016_apmei_GLOBAL_075.nc"
use "/ccc/store/cont003/gen7403/swingedi/DATA/Instrumental/ERAI/v10_SAIS_1979_2016_apmei_GLOBAL_075.nc"

Let Drag = 0.0013
let RhoAir = 1.22
let f2 = sin(y[g=v10_($Seas)[d=4]]*pi/180)*omega*2
let WindstressUf2 = Drag * RhoAir *  u10_($Seas)[d=3]^2 / f2
let WindstressVf2 = Drag * RhoAir *  v10_($Seas)[d=4]^2 / f2

let/title="curl tau/f" curl2 = ( WindstressVf2[x=@ddc]- WindstressUf2[y=@ddc])
let/title="Ekman Pumping"/units="m/s" EkmanPumping2 = (86400*365.25) * curl2 / rho0 

! *** Average over the red box abd standardisation
let EkmanPump_($Seas)_NCEP = ( EkmanPumping[Y=`($CoorY)+($LargeY)`:`($CoorY)-($LargeY)`@ave,X=`($CoorX)-($LargeX)`:`($CoorX)+($LargeX)`@ave,gt=tnew2@asn] - EkmanPumping[Y=`($CoorY)+($LargeY)`:`($CoorY)-($LargeY)`@ave,X=`($CoorX)-($LargeX)`:`($CoorX)+($LargeX)`@ave,gt=tnew2@asn,l=104:140@ave] ) / EkmanPumping[Y=`($CoorY)+($LargeY)`:`($CoorY)-($LargeY)`@ave,X=`($CoorX)-($LargeX)`:`($CoorX)+($LargeX)`@ave,gt=tnew2@asn,l=104:140@var]^0.5 

let EkmanPump_($Seas)_ERAI = ( EkmanPumping2[Y=`($CoorY)+($LargeY)`:`($CoorY)-($LargeY)`@ave,X=`($CoorX)-($LargeX)`:`($CoorX)+($LargeX)`@ave,gt=tera@asn] - EkmanPumping2[Y=`($CoorY)+($LargeY)`:`($CoorY)-($LargeY)`@ave,X=`($CoorX)-($LargeX)`:`($CoorX)+($LargeX)`@ave,gt=tera@asn,l=1:36@ave] ) / EkmanPumping2[Y=`($CoorY)+($LargeY)`:`($CoorY)-($LargeY)`@ave,X=`($CoorX)-($LargeX)`:`($CoorX)+($LargeX)`@ave,gt=tera@asn,l=1:36@var]^0.5

! *** Save the results
save/file="/ccc/work/cont003/gen7403/swingedi/ETUDES/Johan/Johan_EkmanPump.nc"/append EkmanPump_($Seas)_NCEP , EkmanPump_($Seas)_ERAI
save/file="/ccc/work/cont003/gen7403/swingedi/ETUDES/Johan/EkmanPump_($Seas)_ERAI.txt"/format=tab/append EkmanPump_($Seas)_ERAI
save/file="/ccc/work/cont003/gen7403/swingedi/ETUDES/Johan/EkmanPump_($Seas)_NCEP.txt"/format=tab/append EkmanPump_($Seas)_NCEP 

! *** Plot the results

go DS_page_new -i 1 2 0 100 1 96
go DS_Label 0.15
set v 1
go margins_set 11 14 14 4
plot/nolab/thick=3($Hlim)/set_up EkmanPump_($Seas)_NCEP[l=($Smooth)] 
ppl ylab Normalized series
ppl plot
plot/nolab/o/line=14 EkmanPump_($Seas)_ERAI[l=($Smooth)] 
go vgridlines 100 /line=1
go text_put 10 96 "@C007Ekman Pumping (red box)" -1 0.5
go text_legend_put2 75 77 95 "@C001 NOAA-20CR" /line=13 0.4
go text_legend_put2 75 77 99 "@C001 ERAI" /line=14 0.4

set v 2
go margins_set 11 11 14 4
vector/nolab($Region)/length=5 u10_($Seas)[l=1:36@ave,d=3] , v10_($Seas)[l=1:36@ave,d=4] ; go fland 20 cyan
shade/nolab/o/pal=red u10_($Seas)[l=1:36@ave,d=3,Y=`($CoorY)+($LargeY)`:`($CoorY)-($LargeY)`,X=`($CoorX)-($LargeX)`:`($CoorX)+($LargeX)`]
vector/o/col=1/nolab($Region)/col=7/length=5 u10_($Seas)[l=1:36@ave,d=3] , v10_($Seas)[l=1:36@ave,d=4] ; go land
go vector_key_put.jnl 78 96 
go text_put 85 95 ": 5 m/s" -1 0.4
go text_put 5 95 "b) Mean wind speed (ERAI)" -1 0.5
